# Supplementary material for: Site-specific photolabile roadblocks for the study of transcription elongation in biologically complex systems
Source: Commun Biol. 2022 May 12;5:457. doi: 10.1038/s42003-022-03382-0 (PMC9098449; doi:10.1038/s42003-022-03382-0)
Supplement: Supplementary file 4 — Supplementary Data 1 [file 42003_2022_3382_MOESM4_ESM.xlsx]

## Sheet: Sheet1
Figure 4b				Half-live values (s)
	Full length	- NPOM		40.63	35.64	34.03	35.49	43.9	30.87
		+ NPOM		11.49	12.33	12.77	12.74
	Minimal length	- NPOM		13.18	13.98	11.83
		+ NPOM		14.37	9.75	11.76
Figure 4c
	Full length	- NPOM		126.2	132.6	122.9
		+ NPOM		47.23	39.99
	Minimal length	- NPOM		18.77	22.99	18.82
		+ NPOM		15.99	20.25	18.87
Figure 5b
	A138 WT	- NPOM		14.92	17.24
	A138 Mutant	- NPOM		9.15	7.09
	C158 WT	- NPOM		28.45	25.24
	C158 Mutant	- NPOM		13.47	19.42
	C158 WT	+ NPOM		11.76	20.17	15.07	16.22	15.31
	C158 Mutant	+ NPOM		15.1	21.55	13.86	19.5	17.59
